# Supplementary material for: An Osteosarcoma Stem Cell Potent Nickel(II)-Polypyridyl Complex Containing Flufenamic Acid
Source: Molecules. 2022 May 19;27(10):3277. doi: 10.3390/molecules27103277 (PMC9143476; doi:10.3390/molecules27103277)
Supplement: Supplementary file 1 [file molecules-27-03277-s001.zip]

Archive with 1 entries (1 files):
- molecules-1704217-Supplementary.pdf
